# Supplementary material for: Repeated and multiple fecal microbiota transplantations plus partial enteral nutrition as the first-line treatment in active pediatric Crohn’s disease
Source: Front Cell Infect Microbiol. 2023 Feb 23;13:1083236. doi: 10.3389/fcimb.2023.1083236 (PMC9996013; doi:10.3389/fcimb.2023.1083236)
Supplement: Supplementary file 1 [file Table_1.xls]

OTU ID			pre-FMT (- 1)	Donor	week 8	week 18
d__Bacteria; k__norank_d__Bacteria; p__Firmicutes; c__Negativicutes; o__Veillonellales-Selenomonadales; f__Selenomonadaceae; g__Megamonas			434	4693	5881	5975
d__Bacteria; k__norank_d__Bacteria; p__Bacteroidota; c__Bacteroidia; o__Bacteroidales; f__Prevotellaceae; g__Prevotella			10192	0	3157	1788
d__Bacteria; k__norank_d__Bacteria; p__Firmicutes; c__Clostridia; o__Oscillospirales; f__Ruminococcaceae; g__Faecalibacterium			2443	4861	299	3036
d__Bacteria; k__norank_d__Bacteria; p__Bacteroidota; c__Bacteroidia; o__Bacteroidales; f__Bacteroidaceae; g__Bacteroides			804	5068	1190	1442
d__Bacteria; k__norank_d__Bacteria; p__Firmicutes; c__Clostridia; o__Lachnospirales; f__Lachnospiraceae; g__Agathobacter			2861	1667	51	243
d__Bacteria; k__norank_d__Bacteria; p__Actinobacteriota; c__Actinobacteria; o__Bifidobacteriales; f__Bifidobacteriaceae; g__Bifidobacterium			72	3956	187	134
d__Bacteria; k__norank_d__Bacteria; p__Firmicutes; c__Negativicutes; o__Veillonellales-Selenomonadales; f__Veillonellaceae; g__Dialister			31	0	1723	2006
d__Bacteria; k__norank_d__Bacteria; p__Firmicutes; c__Negativicutes; o__Veillonellales-Selenomonadales; f__Veillonellaceae; g__Megasphaera			1	0	1085	274
d__Bacteria; k__norank_d__Bacteria; p__Firmicutes; c__Clostridia; o__Lachnospirales; f__Lachnospiraceae; g__Blautia			383	834	69	46
d__Bacteria; k__norank_d__Bacteria; p__Bacteroidota; c__Bacteroidia; o__Bacteroidales; f__Rikenellaceae; g__Alistipes			98	784	335	107
d__Bacteria; k__norank_d__Bacteria; p__Firmicutes; c__Clostridia; o__Oscillospirales; f__Ruminococcaceae; g__Subdoligranulum			187	305	115	434
d__Bacteria; k__norank_d__Bacteria; p__Proteobacteria; c__Gammaproteobacteria; o__Pasteurellales; f__Pasteurellaceae; g__Haemophilus			9	4	4	824
d__Bacteria; k__norank_d__Bacteria; p__Firmicutes; c__Clostridia; o__Lachnospirales; f__Lachnospiraceae; g__unclassified_f__Lachnospiraceae			196	352	106	183
d__Bacteria; k__norank_d__Bacteria; p__Firmicutes; c__Clostridia; o__Lachnospirales; f__Lachnospiraceae; g__Lachnospiraceae_NK4A136_group			337	341	23	57
d__Bacteria; k__norank_d__Bacteria; p__Firmicutes; c__Clostridia; o__Lachnospirales; f__Lachnospiraceae; g__Ruminococcus_torques_group			518	17	43	60
d__Bacteria; k__norank_d__Bacteria; p__Firmicutes; c__Clostridia; o__Lachnospirales; f__Lachnospiraceae; g__Roseburia			84	374	9	91
d__Bacteria; k__norank_d__Bacteria; p__Bacteroidota; c__Bacteroidia; o__Bacteroidales; f__Tannerellaceae; g__Parabacteroides			58	319	64	83
d__Bacteria; k__norank_d__Bacteria; p__Firmicutes; c__Clostridia; o__Lachnospirales; f__Lachnospiraceae; g__Lachnoclostridium			85	175	81	177
d__Bacteria; k__norank_d__Bacteria; p__Firmicutes; c__Clostridia; o__Lachnospirales; f__Lachnospiraceae; g__Anaerostipes			158	310	7	24
d__Bacteria; k__norank_d__Bacteria; p__Firmicutes; c__Clostridia; o__Clostridia_UCG-014; f__norank_o__Clostridia_UCG-014; g__norank_f__norank_o__Clostridia_UCG-014			11	456	0	0
d__Bacteria; k__norank_d__Bacteria; p__Firmicutes; c__Clostridia; o__Clostridiales; f__Clostridiaceae; g__Clostridium_sensu_stricto_1			63	246	5	113
d__Bacteria; k__norank_d__Bacteria; p__Firmicutes; c__Clostridia; o__Oscillospirales; f__Ruminococcaceae; g__CAG-352			6	418	0	0
d__Bacteria; k__norank_d__Bacteria; p__Firmicutes; c__Clostridia; o__Lachnospirales; f__Lachnospiraceae; g__Eubacterium_hallii_group			54	210	75	61
d__Bacteria; k__norank_d__Bacteria; p__Firmicutes; c__Clostridia; o__Lachnospirales; f__Lachnospiraceae; g__Lachnospiraceae_UCG-004			162	149	14	64
d__Bacteria; k__norank_d__Bacteria; p__Firmicutes; c__Negativicutes; o__Acidaminococcales; f__Acidaminococcaceae; g__Acidaminococcus			0	0	295	72
d__Bacteria; k__norank_d__Bacteria; p__Firmicutes; c__Clostridia; o__Lachnospirales; f__Lachnospiraceae; g__Eubacterium_eligens_group			124	188	3	21
d__Bacteria; k__norank_d__Bacteria; p__Firmicutes; c__Bacilli; o__Lactobacillales; f__Streptococcaceae; g__Streptococcus			10	47	22	222
d__Bacteria; k__norank_d__Bacteria; p__Actinobacteriota; c__Coriobacteriia; o__Coriobacteriales; f__Coriobacteriaceae; g__Collinsella			31	179	47	36
d__Bacteria; k__norank_d__Bacteria; p__Firmicutes; c__Clostridia; o__Oscillospirales; f__Eubacterium_coprostanoligenes_group; g__norank_f__Eubacterium_coprostanoligenes_group			4	60	193	6
d__Bacteria; k__norank_d__Bacteria; p__Firmicutes; c__Clostridia; o__Oscillospirales; f__Oscillospiraceae; g__NK4A214_group			2	1	166	93
d__Bacteria; k__norank_d__Bacteria; p__Proteobacteria; c__Gammaproteobacteria; o__Burkholderiales; f__Sutterellaceae; g__Parasutterella			4	233	8	4
d__Bacteria; k__norank_d__Bacteria; p__Proteobacteria; c__Gammaproteobacteria; o__Burkholderiales; f__Sutterellaceae; g__Sutterella			29	0	127	89
d__Bacteria; k__norank_d__Bacteria; p__Firmicutes; c__Clostridia; o__Lachnospirales; f__Lachnospiraceae; g__Fusicatenibacter			31	169	17	25
d__Bacteria; k__norank_d__Bacteria; p__Firmicutes; c__Clostridia; o__Lachnospirales; f__Lachnospiraceae; g__Coprococcus			66	72	47	12
d__Bacteria; k__norank_d__Bacteria; p__Firmicutes; c__Clostridia; o__Lachnospirales; f__Lachnospiraceae; g__norank_f__Lachnospiraceae			74	43	48	20
d__Bacteria; k__norank_d__Bacteria; p__Firmicutes; c__Bacilli; o__Erysipelotrichales; f__Erysipelatoclostridiaceae; g__Erysipelotrichaceae_UCG-003			76	94	1	9
d__Bacteria; k__norank_d__Bacteria; p__Desulfobacterota; c__Desulfovibrionia; o__Desulfovibrionales; f__Desulfovibrionaceae; g__Desulfovibrio			0	0	70	104
d__Bacteria; k__norank_d__Bacteria; p__Verrucomicrobiota; c__Verrucomicrobiae; o__Verrucomicrobiales; f__Akkermansiaceae; g__Akkermansia			46	123	1	0
d__Bacteria; k__norank_d__Bacteria; p__Firmicutes; c__Clostridia; o__Lachnospirales; f__Lachnospiraceae; g__Lachnospira			76	31	42	14
d__Bacteria; k__norank_d__Bacteria; p__Proteobacteria; c__Alphaproteobacteria; o__Rhodospirillales; f__norank_o__Rhodospirillales; g__norank_f__norank_o__Rhodospirillales			5	149	0	0
d__Bacteria; k__norank_d__Bacteria; p__Firmicutes; c__Clostridia; o__Oscillospirales; f__Oscillospiraceae; g__UCG-002			19	48	58	22
d__Bacteria; k__norank_d__Bacteria; p__Firmicutes; c__Clostridia; o__Lachnospirales; f__Lachnospiraceae; g__Dorea			34	62	21	29
d__Bacteria; k__norank_d__Bacteria; p__Firmicutes; c__Clostridia; o__Oscillospirales; f__Ruminococcaceae; g__norank_f__Ruminococcaceae			13	74	40	13
d__Bacteria; k__norank_d__Bacteria; p__Firmicutes; c__Clostridia; o__Oscillospirales; f__Ruminococcaceae; g__Ruminococcus			7	11	101	12
d__Bacteria; k__norank_d__Bacteria; p__Proteobacteria; c__Gammaproteobacteria; o__Enterobacterales; f__Enterobacteriaceae; g__Escherichia-Shigella			2	109	12	2
d__Bacteria; k__norank_d__Bacteria; p__Firmicutes; c__Clostridia; o__Lachnospirales; f__Lachnospiraceae; g__Ruminococcus_gnavus_group			2	83	1	33
d__Bacteria; k__norank_d__Bacteria; p__Desulfobacterota; c__Desulfovibrionia; o__Desulfovibrionales; f__Desulfovibrionaceae; g__Bilophila			18	0	61	39
d__Bacteria; k__norank_d__Bacteria; p__Firmicutes; c__Clostridia; o__Monoglobales; f__Monoglobaceae; g__Monoglobus			24	33	27	29
d__Bacteria; k__norank_d__Bacteria; p__Firmicutes; c__Clostridia; o__Peptostreptococcales-Tissierellales; f__Peptostreptococcaceae; g__Clostridioides			43	12	11	36
d__Bacteria; k__norank_d__Bacteria; p__Firmicutes; c__Clostridia; o__Oscillospirales; f__Butyricicoccaceae; g__Butyricicoccus			4	32	25	36
d__Bacteria; k__norank_d__Bacteria; p__Firmicutes; c__Clostridia; o__Oscillospirales; f__Oscillospiraceae; g__Colidextribacter			11	13	61	12
d__Bacteria; k__norank_d__Bacteria; p__Firmicutes; c__Clostridia; o__Oscillospirales; f__Oscillospiraceae; g__Oscillibacter			1	35	37	7
d__Bacteria; k__norank_d__Bacteria; p__Firmicutes; c__Clostridia; o__Lachnospirales; f__Lachnospiraceae; g__Lachnospiraceae_FCS020_group			54	21	1	4
d__Bacteria; k__norank_d__Bacteria; p__Firmicutes; c__Negativicutes; o__Veillonellales-Selenomonadales; f__Veillonellaceae; g__Allisonella			0	0	40	39
d__Bacteria; k__norank_d__Bacteria; p__Firmicutes; c__Clostridia; o__Oscillospirales; f__Oscillospiraceae; g__Flavonifractor			1	61	10	2
d__Bacteria; k__norank_d__Bacteria; p__Firmicutes; c__Clostridia; o__Lachnospirales; f__Lachnospiraceae; g__Eubacterium_ventriosum_group			2	32	6	26
d__Bacteria; k__norank_d__Bacteria; p__Bacteroidota; c__Bacteroidia; o__Bacteroidales; f__Marinifilaceae; g__Odoribacter			27	0	33	4
d__Bacteria; k__norank_d__Bacteria; p__Firmicutes; c__Negativicutes; o__Veillonellales-Selenomonadales; f__Veillonellaceae; g__Veillonella			4	25	13	19
d__Bacteria; k__norank_d__Bacteria; p__Firmicutes; c__Negativicutes; o__Acidaminococcales; f__Acidaminococcaceae; g__Phascolarctobacterium			2	1	1	52
d__Bacteria; k__norank_d__Bacteria; p__Firmicutes; c__Clostridia; o__Peptostreptococcales-Tissierellales; f__Peptostreptococcaceae; g__Romboutsia			25	4	5	17
d__Bacteria; k__norank_d__Bacteria; p__Firmicutes; c__Clostridia; o__Christensenellales; f__Christensenellaceae; g__Christensenellaceae_R-7_group			25	13	6	5
d__Bacteria; k__norank_d__Bacteria; p__Firmicutes; c__Clostridia; o__Lachnospirales; f__Lachnospiraceae; g__Hungatella			2	34	10	2
d__Bacteria; k__norank_d__Bacteria; p__Firmicutes; c__Clostridia; o__Oscillospirales; f__Ruminococcaceae; g__UBA1819			1	27	8	0
d__Bacteria; k__norank_d__Bacteria; p__Firmicutes; c__Clostridia; o__Oscillospirales; f__Oscillospiraceae; g__UCG-003			11	9	11	4
d__Bacteria; k__norank_d__Bacteria; p__Firmicutes; c__Clostridia; o__Lachnospirales; f__Lachnospiraceae; g__Tyzzerella			0	35	0	0
d__Bacteria; k__norank_d__Bacteria; p__Bacteroidota; c__Bacteroidia; o__Bacteroidales; f__Prevotellaceae; g__norank_f__Prevotellaceae			0	0	26	4
d__Bacteria; k__norank_d__Bacteria; p__Firmicutes; c__Clostridia; o__Lachnospirales; f__Lachnospiraceae; g__Sellimonas			0	21	5	0
d__Bacteria; k__norank_d__Bacteria; p__Proteobacteria; c__Gammaproteobacteria; o__Pasteurellales; f__Pasteurellaceae; g__Aggregatibacter			0	0	0	24
d__Bacteria; k__norank_d__Bacteria; p__Firmicutes; c__Clostridia; o__Oscillospirales; f__Oscillospiraceae; g__norank_f__Oscillospiraceae			2	15	7	0
d__Bacteria; k__norank_d__Bacteria; p__Firmicutes; c__Clostridia; o__Lachnospirales; f__Lachnospiraceae; g__Lachnospiraceae_ND3007_group			13	0	0	7
d__Bacteria; k__norank_d__Bacteria; p__Firmicutes; c__Clostridia; o__Lachnospirales; f__Lachnospiraceae; g__Lachnospiraceae_UCG-010			5	4	4	6
d__Bacteria; k__norank_d__Bacteria; p__Firmicutes; c__Bacilli; o__RF39; f__norank_o__RF39; g__norank_f__norank_o__RF39			2	15	0	0
d__Bacteria; k__norank_d__Bacteria; p__Firmicutes; c__Bacilli; o__Erysipelotrichales; f__Erysipelatoclostridiaceae; g__Erysipelatoclostridium			4	13	0	0
d__Bacteria; k__norank_d__Bacteria; p__Actinobacteriota; c__Coriobacteriia; o__Coriobacteriales; f__Atopobiaceae; g__Olsenella			0	0	14	3
d__Bacteria; k__norank_d__Bacteria; p__Firmicutes; c__Clostridia; o__Oscillospirales; f__Oscillospiraceae; g__UCG-005			1	4	10	2
d__Bacteria; k__norank_d__Bacteria; p__Firmicutes; c__Clostridia; o__Lachnospirales; f__Lachnospiraceae; g__Moryella			3	14	0	0
d__Bacteria; k__norank_d__Bacteria; p__Verrucomicrobiota; c__Lentisphaeria; o__Victivallales; f__Victivallaceae; g__Victivallis			0	16	0	0
d__Bacteria; k__norank_d__Bacteria; p__Firmicutes; c__Clostridia; o__Oscillospirales; f__Ruminococcaceae; g__Paludicola			5	10	0	0
d__Bacteria; k__norank_d__Bacteria; p__Firmicutes; c__Bacilli; o__Lactobacillales; f__Lactobacillaceae; g__Lactobacillus			0	15	0	0
d__Bacteria; k__norank_d__Bacteria; p__Firmicutes; c__Clostridia; o__Peptostreptococcales-Tissierellales; f__Anaerovoracaceae; g__Family_XIII_AD3011_group			0	11	2	0
d__Bacteria; k__norank_d__Bacteria; p__Firmicutes; c__Bacilli; o__Erysipelotrichales; f__Erysipelotrichaceae; g__Holdemania			1	9	1	0
d__Bacteria; k__norank_d__Bacteria; p__Actinobacteriota; c__Coriobacteriia; o__Coriobacteriales; f__Eggerthellaceae; g__Adlercreutzia			0	7	3	1
d__Bacteria; k__norank_d__Bacteria; p__Firmicutes; c__Clostridia; o__Oscillospirales; f__Ruminococcaceae; g__DTU089			0	4	5	0
d__Bacteria; k__norank_d__Bacteria; p__Firmicutes; c__Clostridia; o__unclassified_c__Clostridia; f__unclassified_c__Clostridia; g__unclassified_c__Clostridia			2	4	0	3
d__Bacteria; k__norank_d__Bacteria; p__Bacteroidota; c__Bacteroidia; o__Bacteroidales; f__Barnesiellaceae; g__Coprobacter			3	0	6	0
d__Bacteria; k__norank_d__Bacteria; p__Firmicutes; c__Clostridia; o__Oscillospirales; f__Oscillospiraceae; g__unclassified_f__Oscillospiraceae			2	2	3	1
d__Bacteria; k__norank_d__Bacteria; p__Firmicutes; c__Bacilli; o__Erysipelotrichales; f__Erysipelotrichaceae; g__Clostridium_innocuum_group			0	7	0	0
d__Bacteria; k__norank_d__Bacteria; p__Bacteroidota; c__Bacteroidia; o__Bacteroidales; f__Marinifilaceae; g__Butyricimonas			7	0	0	0
d__Bacteria; k__norank_d__Bacteria; p__Firmicutes; c__Clostridia; o__Lachnospirales; f__Lachnospiraceae; g__GCA-900066575			4	1	0	2
d__Bacteria; k__norank_d__Bacteria; p__Actinobacteriota; c__Actinobacteria; o__Actinomycetales; f__Actinomycetaceae; g__Actinomyces			0	1	1	4
d__Bacteria; k__norank_d__Bacteria; p__Firmicutes; c__Clostridia; o__Lachnospirales; f__Lachnospiraceae; g__Lachnospiraceae_UCG-001			5	1	0	0
d__Bacteria; k__norank_d__Bacteria; p__Firmicutes; c__Bacilli; o__Lactobacillales; f__Aerococcaceae; g__Abiotrophia			0	0	0	5
d__Bacteria; k__norank_d__Bacteria; p__Firmicutes; c__Clostridia; o__Oscillospirales; f__Ruminococcaceae; g__Phocea			0	1	4	0
d__Bacteria; k__norank_d__Bacteria; p__Firmicutes; c__Clostridia; o__Oscillospirales; f__Ruminococcaceae; g__Anaerotruncus			0	4	1	0
d__Bacteria; k__norank_d__Bacteria; p__Firmicutes; c__Clostridia; o__Peptostreptococcales-Tissierellales; f__Anaerovoracaceae; g__Family_XIII_UCG-001			2	3	0	0
d__Bacteria; k__norank_d__Bacteria; p__Firmicutes; c__Clostridia; o__Lachnospirales; f__Lachnospiraceae; g__Ruminococcus_gauvreauii_group			5	0	0	0
d__Bacteria; k__norank_d__Bacteria; p__Firmicutes; c__Clostridia; o__Oscillospirales; f__UCG-010; g__norank_f__UCG-010			1	0	1	2
d__Bacteria; k__norank_d__Bacteria; p__Bacteroidota; c__Bacteroidia; o__Bacteroidales; f__Porphyromonadaceae; g__Porphyromonas			4	0	0	0
d__Bacteria; k__norank_d__Bacteria; p__Actinobacteriota; c__Coriobacteriia; o__Coriobacteriales; f__Eggerthellaceae; g__Gordonibacter			0	4	0	0
d__Bacteria; k__norank_d__Bacteria; p__Actinobacteriota; c__Coriobacteriia; o__Coriobacteriales; f__Eggerthellaceae; g__Eggerthella			0	4	0	0
d__Bacteria; k__norank_d__Bacteria; p__Firmicutes; c__Clostridia; o__Christensenellales; f__Christensenellaceae; g__norank_f__Christensenellaceae			0	2	1	0
d__Bacteria; k__norank_d__Bacteria; p__Fusobacteriota; c__Fusobacteriia; o__Fusobacteriales; f__Fusobacteriaceae; g__Fusobacterium			3	0	0	0
d__Bacteria; k__norank_d__Bacteria; p__Actinobacteriota; c__Coriobacteriia; o__Coriobacteriales; f__Eggerthellaceae; g__CHKCI002			0	0	3	0
d__Bacteria; k__norank_d__Bacteria; p__Firmicutes; c__Clostridia; o__Lachnospirales; f__Lachnospiraceae; g__Eisenbergiella			0	0	1	1
d__Bacteria; k__norank_d__Bacteria; p__Firmicutes; c__Clostridia; o__Lachnospirales; f__Lachnospiraceae; g__CAG-56			1	0	1	0
d__Bacteria; k__norank_d__Bacteria; p__Firmicutes; c__Clostridia; o__Lachnospirales; f__Lachnospiraceae; g__Marvinbryantia			1	0	0	1
d__Bacteria; k__norank_d__Bacteria; p__Firmicutes; c__Clostridia; o__Lachnospirales; f__Lachnospiraceae; g__Lachnospiraceae_NC2004_group			0	2	0	0
d__Bacteria; k__norank_d__Bacteria; p__Firmicutes; c__Clostridia; o__Peptostreptococcales-Tissierellales; f__Peptostreptococcaceae; g__Terrisporobacter			2	0	0	0
d__Bacteria; k__norank_d__Bacteria; p__Firmicutes; c__Bacilli; o__Erysipelotrichales; f__Erysipelotrichaceae; g__Turicibacter			0	0	0	1
d__Bacteria; k__norank_d__Bacteria; p__Firmicutes; c__Bacilli; o__Erysipelotrichales; f__Erysipelotrichaceae; g__Dielma			0	1	0	0
d__Bacteria; k__norank_d__Bacteria; p__Actinobacteriota; c__Actinobacteria; o__Micrococcales; f__Micrococcaceae; g__Rothia			1	0	0	0
d__Bacteria; k__norank_d__Bacteria; p__Firmicutes; c__Clostridia; o__Oscillospirales; f__Oscillospiraceae; g__Intestinimonas			0	0	1	0
d__Bacteria; k__norank_d__Bacteria; p__Firmicutes; c__Clostridia; o__Oscillospirales; f__unclassified_o__Oscillospirales; g__unclassified_o__Oscillospirales			0	1	0	0
d__Bacteria; k__norank_d__Bacteria; p__Firmicutes; c__Clostridia; o__Oscillospirales; f__Ruminococcaceae; g__unclassified_f__Ruminococcaceae			1	0	0	0
d__Bacteria; k__norank_d__Bacteria; p__Firmicutes; c__Clostridia; o__Oscillospirales; f__Ruminococcaceae; g__Negativibacillus			0	0	1	0
d__Bacteria; k__norank_d__Bacteria; p__Firmicutes; c__Clostridia; o__Peptococcales; f__Peptococcaceae; g__norank_f__Peptococcaceae			0	0	1	0
d__Bacteria; k__norank_d__Bacteria; p__Proteobacteria; c__Gammaproteobacteria; o__Burkholderiales; f__Neisseriaceae; g__Neisseria			0	1	0	0
d__Bacteria; k__norank_d__Bacteria; p__Firmicutes; c__Bacilli; o__Lactobacillales; f__Enterococcaceae; g__Enterococcus			0	0	0	1
d__Bacteria; k__norank_d__Bacteria; p__Firmicutes; c__Clostridia; o__Lachnospirales; f__Defluviitaleaceae; g__Defluviitaleaceae_UCG-011			0	1	0	0
d__Bacteria; k__norank_d__Bacteria; p__Verrucomicrobiota; c__Lentisphaeria; o__Victivallales; f__vadinBE97; g__norank_f__vadinBE97			0	1	0	0
d__Bacteria; k__norank_d__Bacteria; p__Proteobacteria; c__Gammaproteobacteria; o__Xanthomonadales; f__Rhodanobacteraceae; g__Ahniella			0	1	0	0
d__Bacteria; k__norank_d__Bacteria; p__Actinobacteriota; c__Coriobacteriia; o__Coriobacteriales; f__Atopobiaceae; g__Atopobium			0	0	1	0
d__Bacteria; k__norank_d__Bacteria; p__Firmicutes; c__Bacilli; o__Staphylococcales; f__Gemellaceae; g__Gemella			1	0	0	0
d__Bacteria; k__norank_d__Bacteria; p__Patescibacteria; c__Saccharimonadia; o__Saccharimonadales; f__Saccharimonadaceae; g__TM7x			0	0	0	1
d__Bacteria; k__norank_d__Bacteria; p__Proteobacteria; c__Alphaproteobacteria; o__Rhizobiales; f__Rhizobiaceae; g__Pseudaminobacter			1	0	0	0
d__Bacteria; k__norank_d__Bacteria; p__Synergistota; c__Synergistia; o__Synergistales; f__Synergistaceae; g__Pyramidobacter			0	0	0	1
d__Bacteria; k__norank_d__Bacteria; p__Firmicutes; c__Bacilli; o__Erysipelotrichales; f__Erysipelotrichaceae; g__Solobacterium			0	0	0	1
d__Bacteria; k__norank_d__Bacteria; p__Campilobacterota; c__Campylobacteria; o__Campylobacterales; f__Campylobacteraceae; g__Campylobacter			0	0	1	0
d__Bacteria; k__norank_d__Bacteria; p__Firmicutes; c__Clostridia; o__Oscillospirales; f__Ruminococcaceae; g__Candidatus_Soleaferrea			0	1	0	0
d__Bacteria; k__norank_d__Bacteria; p__Firmicutes; c__Clostridia; o__Lachnospirales; f__Lachnospiraceae; g__Lachnospiraceae_UCG-003			0	0	0	1
d__Bacteria; k__norank_d__Bacteria; p__Proteobacteria; c__Gammaproteobacteria; o__Aeromonadales; f__Aeromonadaceae; g__Aeromonas			0	1	0	0
